# Supplementary material for: Lichens are a treasure chest of bioactive compounds: fact or fake?
Source: New Phytol. 2025 Feb 27;246(2):389–95. doi: 10.1111/nph.70034 (PMC11923404; doi:10.1111/nph.70034)
Supplement: Supplementary file 2 — Table S1 Voucher information of the taxa used in the study. Please note: Wiley is not responsible for the content or functionality of any Supporting Information supplied by the authors. Any queries (other than missing material) should be directed to the New Phytologist Central Office. [file NPH-246-389-s001.xlsx]

## Sheet: VoucherInfo
Table S1 Voucher information of the taxa used in the study including the genome assembly and biosynthetic gene statistics
Taxon	Lifestyle	BGCs total	PKSs	Terpenes	NRPS	RiPPs	Hybrid	class	scaffolds	Accession	G. compl.	Genome size (Mb)
Chrysothryx sp.	lichenized	34	16	5	14	2	0	Arthoniomycetes	220	GCA_026023555.1	93.8	22.6
Alyxoria varia	lichenized	22	9	7	5	1	0	Arthoniomycetes	125	GCA_026054675.1	93.5	25.3
Arthonia_radiata	lichenized	23	8	4	7	3	1	Arthoniomycetes	17	GCA_002989075.1	94.5	33.5
Astrothelium macrocarpum	lichenized	74	38	15	19	6	4	Dothideomycetes	801	GCA_021030915.1	97.9	36.4
Astrothelium subdiscretum	lichenized	71	34	14	21	6	2	Dothideomycetes	213	GCA_021030935.1	97.9	32.3
Bathelium albidoporum	lichenized	80	40	8	20	10	4	Dothideomycetes	1457	GCA_021031095.1	95.1	33
Bogoriella_megaspora	lichenized	59	20	8	15	14	2	Dothideomycetes	395	GCA_026027345.1	94.2	37.4
Trypethelium eluteriae	lichenized	65	34	10	16	8	1	Dothideomycetes	1669	GCA_021030925.1	94.8	31.6
Viridothelium virens	lichenized	83	38	11	15	24	1	Dothideomycetes	730	GCA_010094025.1	98.2	32.2
Dermatocarpon miniatum	lichenized	31	13	5	11	2	0	Eurotiomycetes	26	GCA_023184605.1	97.3	63.5
Endocarpon pusillum	lichenized	35	17	6	10	5	2	Eurotiomycetes	908	GCF_000464535.1	92.8	37.1
Pyrenula aspistea	lichenized	87	36	7	15	28	4	Eurotiomycetes	482	GCA_021030945.1	97.1	39.1
Pyrenula massariospora	lichenized	69	33	6	11	14	6	Eurotiomycetes	42	GCA_021030905.1	97.1	37.9
Acarospora socialis	lichenized	46	16	12	10	7	1	Lecanoromycetes	37	GCA_025617375.2	97.8	31.1
Acarospora strigata	lichenized	17	8	3	8	1	1	Lecanoromycetes	475	GCA_022814355	97.9	28.7
Agyrium rufum	lichenized	56	10	4	12	30	0	Lecanoromycetes	239	GCA_022814335.1	97.5	28
Alectoria fallacina	lichenized	67	27	6	19	19	2	Lecanoromycetes	1450	GCA_905337325.1	97.5	65.2
Alectoria sarmentosa	lichenized	33	15	4	9	6	3	Lecanoromycetes	915	GCA_009733775.1	97.4	40
Arctoparmelia_centrifuga1+2	lichenized	65	28	6	15	20	4	Lecanoromycetes	3998	SRR30644724	93	100.1
Bacidia gigantensis	lichenized	37	15	6	10	7	2	Lecanoromycetes	24	GCF_019456465.1	95.8	33.1
Bachmanniomyces sp. S4476	lichenized	11	3	8	3	1	0	Lecanoromycetes	110	GCA_022814255.1	83.4	23
Bulbothrix africana	lichenized	74	34	14	16	11	2	Lecanoromycetes	3502	SRR30644713	74.8	14
Bulbothrix_sensibilis	lichenized	52	31	13	16	7	1	Lecanoromycetes	5085	SRR30644710	90.1	381.2
Caloplaca aegaea	lichenized	36	14	4	15	2	1	Lecanoromycetes	6484	GCA_023646655.1	93.8	31.5
Caloplaca_aetnensis	lichenized	49	18	5	17	8	3	Lecanoromycetes	2772	GCA_023646255.1	84.9	31.9
Caloplaca_ligustica	lichenized	52	17	6	17	3	2	Lecanoromycetes	1915	GCA_023645885.1	83.7	24.2
Canoparmelia texana	lichenized	76	43	11	17	21	4	Lecanoromycetes	4847	SRR30644711	91.4	1700
Canoparmelia nairobiensis	lichenized	21	11	4	5	0	1	Lecanoromycetes	4073	SRR30644709	91.4	673.8
Cetraria islandica	lichenized	90	33	13	30	17	2	Lecanoromycetes	2958	SRR30644707	86	705.9
Canoparmelia schelpei	lichenized	70	30	12	18	8	1	Lecanoromycetes	3344	SRR30644708	84	650.9
Cetrariella commixta	lichenized	63	24	8	22	13	1	Lecanoromycetes	3474	SRR30644706	87.6	723.5
Cladonia borealis	lichenized	74	37	11	17	13	6	Lecanoromycetes	48	GCA_018257855.2	96.9	36
Cladonia grayi	lichenized	27	12	2	8	3	1	Lecanoromycetes	2.184	GCA_964255175.1	96.7	26.1
Cladonia macilenta	lichenized	35	21	3	7	4	2	Lecanoromycetes	240	GCA_000444155.1	97.2	37.1
Cladonia metacorallifera	lichenized	39	22	6	9	5	1	Lecanoromycetes	30	GCA_000482085.2	96.5	36.7
Cladonia rangiferina	lichenized	61	36	6	14	10	1	Lecanoromycetes	183	GCA_023065455.1	96.6	39.3
Cladonia squamosa	lichenized	31	15	6	7	4	1	Lecanoromycetes	120	GCA_947623385.2	97.7	38
Cornicularia normoerica	lichenized	28	9	6	9	5	0	Lecanoromycetes	413	GCA_964254975.1	91.5	25.7
Cyanodermella asteris	lichenized	46	13	5	14	16	1	Lecanoromycetes	37	GCA_900618795.1	97.4	28.7
Diploschistes_diacapsis	lichenized	50	21	3	10	15	0	Lecanoromycetes	4361	GCA_023645945.1	89	29.1
Evernia prunastri	lichenized	89	44	14	27	15	4	Lecanoromycetes	277	GCA_003184365.1	97.5	40.3
Flavoparmelia citrinescens	lichenized	58	21	10	16	11	1	Lecanoromycetes	3250	SRR30644704	84.2	783.3
Gomphillus_americanus	lichenized	42	10	4	11	19	0	Lecanoromycetes	54	GCA_905337335.1	97.7	23.9
Gyalolechia ehrenbergii	lichenized	38	16	3	18	1	1	Lecanoromycetes	317	GCA_023646125.1	96.8	39.7
Gyalolechia flavorubescens	lichenized	26	12	3	8	4	1	Lecanoromycetes	36	GCA_000442125.1	97.1	34.5
Heterodermia_speciosa	lichenized	74	32	13	22	13	1	Lecanoromycetes	1070	GCA_905337345.1	95	38.7
Hypogymnia subphysodes	lichenized	62	30	8	19	7	2	Lecanoromycetes	3865	SRR30644712	93.9	1.1GB
Hypocenomyce_scalaris	lichenized	32	11	7	9	4	0	Lecanoromycetes	1374	GCA_022814315.1	93.6	31.9
Icmadophila ericetorum	lichenized	82	24	6	19	39	1	Lecanoromycetes	836	GCA_022814295.1	97	36.9
Imshaugia aleurites	lichenized	60	24	10	16	13	0	Lecanoromycetes	504	GCA_905337355.1	96.8	35.9
Lepraria neglecta	lichenized	52	19	7	22	12	2	Lecanoromycetes	11	GCA_033220425.1	97.7	42
Letharia columbiana	lichenized	54	18	5	16	14	3	Lecanoromycetes	161	GCF_014066305.1	96.1	52.3
Letharia lupina	lichenized	51	20	6	18	12	3	Lecanoromycetes	30	GCF_014066315.1	96.7	49.2
Letrouitia_leprolyta	lichenized	25	12	3	8	1	1	Lecanoromycetes	1220	GCA_023646175.1	93	27.9
Letrouitia transgressa	lichenized	56	25	5	16	12	2	Lecanoromycetes	337	GCA_023646045.1	97	26.3
Lignoscripta_atroalba	lichenized	30	16	7	6	3	1	Lecanoromycetes	238	GCA_022814235.1	97.3	26.5
Lobaria_immixta	lichenized	84	33	11	27	17	2	Lecanoromycetes	1045	GCA_022814215.1	97.5	55.9
Loxospora ochrophaea	lichenized	14	8	2	1	3	0	Lecanoromycetes	110	GCA_022814175.1	97.8	24.7
Melanelia stygia	lichenized	55	19	11	17	8	0	Lecanoromycetes	110	GCA_022814175.1	89.8	24.7
Melanelixia glabra	lichenized	49	19	7	15	8	1	Lecanoromycetes	2653	SRR23627752	87.7	5.3
Menegazzia cincinnata	lichenized	62	28	9	13	11	1	Lecanoromycetes	5647	SRR30644721	83	35
Mycoblastus sanguinarius	lichenized	65	29	9	17	11	0	Lecanoromycetes	1146	GCA_022814195.1	96.9	52.4
Niebla_homalea	lichenized	61	33	6	15	11	2	Lecanoromycetes	52	GCA_019925105.1	96.4	50.6
Niorma_chrysophthalma	lichenized	43	13	8	15	7	0	Lecanoromycetes	776	GCA_023646055.1	97.1	27
Notoparmelia tenuirima	lichenized	51	22	7	12	6	2	Lecanoromycetes	3012	SRR30644720	84.8	853.4
Omphalora arizonica	lichenized	50	20	6	15	10	1	Lecanoromycetes	2892	SRR30644725	88.8	912.2
Parmelia saxatilis	lichenized	71	28	16	15	9	2	Lecanoromycetes	2979	SRR30644719	85.3	679.3
Parmelina tillacea	lichenized	80	29	10	18	16	5	Lecanoromycetes	3010	SRR30644718	85.4	311.7
Parmeliopsis ambigua	lichenized	25	10	5	5	4	0	Lecanoromycetes	6866	SRR30644717	86.4	700.3
Peltigera_leucophlebia	lichenized	43	17	11	14	1	1	Lecanoromycetes	4464	GCA_022814155.1	78	44.7
Physcia_stellaris	lichenized	78	22	16	30	8	4	Lecanoromycetes	155	GCA_018902385.1	95.6	44
Platismatia glauca	lichenized	46	19	6	16	6	0	Lecanoromycetes	21	GCA_963556305.1	85.5	33.2
Pleopsidium flavum	lichenized	32	11	6	10	6	1	Lecanoromycetes	4571	GCA_026027315.1	92.2	30.8
Pseudephebe_pubescens	lichenized	17	8	2	4	1	1	Lecanoromycetes	3646	SRR30644716	89.1	1100
Pseudevernia_furfuracea	lichenized	59	24	6	19	10	3	Lecanoromycetes	46	GCA_022315425.1	86.3	38.2
Pseudocyphellaria_aurata	lichenized	44	12	10	13	8	0	Lecanoromycetes	978	GCA_022814125.1	97.2	42.9
Ptychographa xylographoides	lichenized	30	7	4	5	12	1	Lecanoromycetes	132	GCA_022814105.1	97.9	25.5
Puttea exsequens	lichenized	33	14	5	14	6	3	Lecanoromycetes	122	GCA_022814085.1	96.8	26
Ramalina intermedia	lichenized	40	24	1	10	14	2	Lecanoromycetes	198	GCA_003073195.1	95.9	26.2
Ramalina_farinacea	lichenized	56	28	4	18	6	2	Lecanoromycetes	44	GCA_029948375.1	96.4	32.7
Rusavskia elegans	lichenized	58	28	8	21	1	4	Lecanoromycetes	263	GCA_011316305.1	96.8	44.3
Schaereria dolodes	lichenized	18	3	7	4	4	0	Lecanoromycetes	933	GCA_964255955.1	94.1	21.1
Seirophora lacunosa	lichenized	45	15	7	18	2	2	Lecanoromycetes	428	GCA_023645825.1	97.8	38.8
Seirophora villosa	lichenized	49	20	8	20	4	2	Lecanoromycetes	2.163	GCA_023645815.1	93.1	36.7
Stereocaulon_alpinum	lichenized	43	17	8	14	6	3	Lecanoromycetes	546	GCA_018257865.1	97.5	38.3
Sticta_canariensis	lichenized	46	16	7	13	10	1	Lecanoromycetes	3190	GCA_022814045.1	86.3	43.4
Stictis_urceolata	lichenized	71	22	5	16	25	4	Lecanoromycetes	547	GCA_022814025.1	96.9	34.1
Teloschistes flavicans	lichenized	34	11	8	11	3	0	Lecanoromycetes	152	GCA_023646325.1	95.2	25.6
Teloschistes peruensis	lichenized	47	18	8	16	2	1	Lecanoromycetes	966	GCA_023645835.1	97.1	26.7
Thelotrema lepadinum	lichenized	85	40	5	21	23	1	Lecanoromycetes	355	GCA_022813995.1	96.1	37.1
Toensbergia leucococca	lichenized	36	10	3	12	12	0	Lecanoromycetes	490	GCA_022813965.1	95.9	26.8
Trapelia coarctata	lichenized	52	24	6	15	10	1	Lecanoromycetes	287	GCA_022813945.1	97.2	34
Umbilicaria deusta	lichenized	35	21	4	6	3	1	Lecanoromycetes	44	GCA_023184635.1	96.3	40.9
Umbilicaria freyi	lichenized	29	10	8	6	4	0	Lecanoromycetes	107	GCA_023184675.1	95.5	47.5
Umbilicaria grisea	lichenized	22	12	3	3	2	0	Lecanoromycetes	38	GCA_023184595.1	96.8	44.4
Umbilicaria hispanica	lichenized	26	14	6	5	1	1	Lecanoromycetes	53	GCA_023184715.1	94.8	48.6
Umbilicaria iberica	lichenized	30	15	9	5	1	0	Lecanoromycetes	39	GCA_023184615.1	99.3	31.8
Umbilicaria muhlenbergii	lichenized	25	15	2	5	2	0	Lecanoromycetes	7	GCA_000611775.1	96	34.8
Umbilicaria phaea	lichenized	22	11	3	5	3	0	Lecanoromycetes	38	GCA_023184695.1	96.6	35.1
Umbilicaria pustulata	lichenized	28	16	6	6	1	1	Lecanoromycetes	26	GCA_023184575.1	95.1	35.8
Umbilicaria spodochroa	lichenized	28	17	5	6	1	0	Lecanoromycetes	130	GCA_023184705.1	97.3	44.3
Umbilicaria vellea	lichenized	29	14	4	7	3	1	Lecanoromycetes	3107	GCA_023645895.1	86.6	28.7
Usnea antartica	lichenized	37	20	4	7	5	1	Lecanoromycetes	1100	SRR30644714	72.4	4
Usnea florida	lichenized	94	48	9	32	16	2	Lecanoromycetes	274	SRR7472154	97	3700
Usnea hakonensis	lichenized	48	20	4	17	8	1	Lecanoromycetes	879	GCA_013423325.1	96.3	41.2
Usnea strigosa	lichenized	67	30	6	16	14	3	Lecanoromycetes	2966	GCA_964254745.1	72.4	30.5
Usnochroma carphineum	lichenized	58	36	4	19	6	1	Lecanoromycetes	2385	GCA_023645975.1	97.1	37
Varicellaria rhodocarpa	lichenized	61	18	4	10	29	1	Lecanoromycetes	2689	GCA_022813925.1	98.2	80.9
Variospora aurantia	lichenized	34	12	5	17	1	0	Lecanoromycetes	5327	GCA_023645955.1	86.3	24.8
Xanthomendoza cf. fulva	lichenized	50	18	7	22	5	1	Lecanoromycetes	951	GCA_023646365.1	97.2	29.8
Xanthoria aureola	lichenized	68	26	8	29	2	3	Lecanoromycetes	5.15	GCA_023646375.1	95.5	38.5
Xanthoria mediterranea	lichenized	48	19	8	22	2	2	Lecanoromycetes	447	GCA_023645845.1	97.3	32.5
Xanthoria parietina	lichenized	36	16	3	16	2	2	Lecanoromycetes	58	GCA_964263705.1	96.9	30
Xanthoria steineri	lichenized	60	25	7	26	4	3	Lecanoromycetes	2267	GCA_023646075.1	96.8	30.6
Xylographa bjoerkii	lichenized	52	23	5	14	13	0	Lecanoromycetes	412	GCA_022813905.1	97.4	29.3
Xylographa carneopallida	lichenized	31	13	5	7	6	0	Lecanoromycetes	392	GCA_022813885.1	97.5	26.4
Xylographa opegraphella	lichenized	31	13	2	11	4	1	Lecanoromycetes	241	GCA_022813865.1	97.4	24.7
Xylographa pallens	lichenized	47	17	4	14	15	1	Lecanoromycetes	255	GCA_022813845.1	97.8	29.2
Xylographa parallela	lichenized	37	12	4	10	10	1	Lecanoromycetes	381	GCA_022813825.1	97.7	27.2
Xylographa soralifera	lichenized	68	31	5	15	17	1	Lecanoromycetes	412	GCA_022813805.1	97.8	38.1
Xylographa trunciseda	lichenized	44	17	5	10	10	1	Lecanoromycetes	513	GCA_022813785.1	97	26.8
Xylographa vitiligo	lichenized	44	18	5	9	18	0	Lecanoromycetes	168	GCA_022813765.1	97.4	31.4
Pycnora praestabilis	lichenized	26	2	5	13	3	0	Lichinomycetes	90	GCA_026026765.1	97.1	24.5
Sarcosagium campestre	lichenized	12	3	4	5	1	0	Lichinomycetes	145	GCA_026026355.1	97.1	20.2
Thelocarpon impressellum	lichenized	5	1	3	2	0	0	Lichinomycetes	160	GCA_026025805.1	97.2	21.4
Thelocarpon superellum	lichenized	8	1	3	3	1	0	Lichinomycetes	797	GCA_026025795.1	94.5	19.2
Caeruleum_heppii	lichenized	12	3	3	7	0	1	Lichinomycetes (Candelariomycetes)	46	GCA_026023835.1	97.2	20.6
Candelaria_pacifica	lichenized	16	2	4	15	0	0	Lichinomycetes (Candelariomycetes)	850	GCA_026023815.1	93.7	29
Candelina mexicana	lichenized	21	2	5	12	1	0	Lichinomycetes (Candelariomycetes)	57	GCA_026023805.1	97.1	33.7
Candelina submexicana	lichenized	11	2	2	6	1	0	Lichinomycetes (Candelariomycetes)	3028	GCA_026023795.1	93.2	23.8
Chaenotheca gracillima	lichenized	22	6	6	7	6	1	Lichinomycetes (Candelariomycetes)	1268	GCA_026023695.1	96.5	22.6
Lichina confinis	lichenized	13	1	4	6	0	1	Lichinomycetes (Candelariomycetes)	499	GCA_026054655.1	94.2	25.2
Lichina pygmaea	lichenized	14	1	7	5	0	1	Lichinomycetes (Candelariomycetes)	7	GCA_963422465.1	95.6	32.4
Peltula sp TS41687	lichenized	24	7	7	9	2	0	Lichinomycetes (Candelariomycetes)	484	GCA_026054615.1	96.2	26.4
Phylliscum demangeoni	lichenized	7	0	5	2	0	0	Lichinomycetes (Candelariomycetes)	464	GCA_026026795.1	94.0	25.2
Piccolia_ochrophora	lichenized	7	0	6	3	0	0	Lichinomycetes (Candelariomycetes)	239	GCA_026026785.1	97.5	22.1
Chlorociboria_aeruginascens	non -lichenized	19	6	3	6	6	0	Leotiomycetes	13	GCA_040112845.1	97.9	38.3
Coleophoma crateriformis	non -lichenized	60	18	6	24	20	1	Leotiomycetes	45	GCA_003369635.1	98.1	40.7
Coleophoma eucalyptorum	non -lichenized	37	15	2	11	2	1	Leotiomycetes	282	GCA_026120035.1	98.1	45.4
Filosporella fistucella	non -lichenized	27	12	3	13	2	2	Leotiomycetes	21	GCA_030077755.1	98.2	45.8
Glarea_lozoyensis	non -lichenized	32	15	1	12	6	2	Leotiomycetes	22	GCF_000409485.1	98.0	39.5
Gremmenia infestans	non -lichenized	34	12	2	12	8	0	Leotiomycetes	44	GCA_032629725.1	98.4	36.8
Halenospora_varia	non -lichenized	37	9	8	15	6	2	Leotiomycetes	108	GCA_020726485.1	98.1	55.6
Hyaloscypha_bicolor	non -lichenized	42	18	3	21	5	1	Leotiomycetes	206	GCF_002865645.1	98.3	82.4
Hyaloscypha_finlandica	non -lichenized	36	17	3	14	7	1	Leotiomycetes	554	GCA_021399475.1	97.8	64
Hyaloscypha_hepaticicola	non -lichenized	20	7	3	6	5	1	Leotiomycetes	267	GCA_002865625.1	98.1	57.4
Hyaloscypha_variabilis	non -lichenized	36	14	2	13	12	0	Leotiomycetes	93	GCA_002865655.1	98.2	55.9
Hymenoscyphus_herbarum	non -lichenized	34	9	3	13	12	0	Leotiomycetes	529	GCA_001414485.1	98.8	69.3
Hymenoscyphus_varicosporioides	non -lichenized	24	8	4	11	4	2	Leotiomycetes	106	GCA_021365295.1	98.7	48.2
Lachnellula_hyalina	non -lichenized	30	10	5	16	5	1	Leotiomycetes	685	GCF_007821495.1	97.5	33.8
Margaritispora_aquatica	non -lichenized	26	11	1	14	1	1	Leotiomycetes	61	GCA_007644065.1	98.1	42.5
Alternaria_viburni	non-lichenized	32	11	4	9	7	1	Dothideomycetes	188	GCF_023758015.1	97.3	36.4
Aplosporella_prunicola	non-lichenized	43	13	9	15	4	4	Dothideomycetes	334	GCF_010093885.1	98.6	32.8
Aureobasidium_pullulans	non-lichenized	26	6	3	15	1	1	Dothideomycetes	13	GCF_000721785.1	98.8	29.6
Aureobasidium_subglacialeEXF-2481	non-lichenized	32	9	4	8	2	2	Dothideomycetes	75	GCF_000721755.1	98.4	25.8
Alternaria burnsii	non-lichenized	43	12	6	11	13	0	Dothideomycetes	67	GCF_013036055.	97.2	33
Alternaria triticimaculans	non-lichenized	31	11	4	9	6	1	Dothideomycetes	236	GCF_023758025.1	97.2	36.8
Alternaria_alternata	non-lichenized	43	11	7	12	11	1	Dothideomycetes	79	GCF_001642055.1	97.4	33
Alternaria_arbusti	non-lichenized	35	10	4	11	9	1	Dothideomycetes	75	GCF_024043155.1	97.3	34
Alternaria_conjuncta	non-lichenized	31	11	4	9	7	1	Dothideomycetes	175	GCA_024043145.1	96.9	36.1
Alternaria_ethzedia	non-lichenized	31	11	4	10	6	1	Dothideomycetes	579	GCF_023757985.1	97.5	36
Alternaria_infectoria	non-lichenized	31	12	4	8	6	1	Dothideomycetes	236	GCF_024043175.1	97.4	36.5
Baudoinia_panamericana	non-lichenized	22	3	6	8	5	0	Dothideomycetes	19	GCF_000338955.1	98.3	21.9
Bipolaris_victoria	non-lichenized	62	16	8	15	19	3	Dothideomycetes	676	GCF_000527765.1	97.9	32.8
Boeremia_exigua	non-lichenized	34	5	6	11	10	1	Dothideomycetes	26	GCF_020726555.1	97.7	35.3
Botryosphaeria_dothidea	non-lichenized	70	21	14	33	8	2	Dothideomycetes	88	GCA_011503125.2	97.2	51.8
Cladosporium austrohemisphaericum	non-lichenized	25	2	4	13	3	0	Dothideomycetes	72	GCA_022813715.1	98.7	29.4
Cladosporium_cladosporioides	non-lichenized	29	7	4	16	4	0	Dothideomycetes	67	GCA_002901145.1	98.2	33.2
Coniosporium_apollinis	non-lichenized	15	3	5	4	0	1	Dothideomycetes	169	GCF_000281105.1	97.5	28.6
Corynespora cassiicola	non-lichenized	44	20	5	12	7	1	Dothideomycetes	25	GCA_022059125.1	98.1	44.4
Cucurbitaria berberidis	non-lichenized	31	12	3	10	4	0	Dothideomycetes	42	GCF_010015615.1	97.3	32.9
Delphinella_strobiligena	non-lichenized	25	3	7	16	1	0	Dothideomycetes	17	GCA_009982845.1	99	29.2
Didymella exigua	non-lichenized	28	9	2	7	7	0	Dothideomycetes	176	GCA_010094145.1	97.6	34.4
Didymella glomerata	non-lichenized	23	4	4	6	6	0	Dothideomycetes	33	GCA_030271015.1	98.3	29.2
Diplodia_corticola	non-lichenized	44	9	9	19	7	1	Dothideomycetes	181	GCF_001883845.1	97.7	35
Dissoconium aciculare CBS 342.82	non-lichenized	34	8	5	16	5	1	Dothideomycetes	232	GCF_010015565.1	98.2	26.5
Elsinoe australis	non-lichenized	22	4	4	12	3	1	Dothideomycetes	21	GCA_007556505	97.7	23.8
Eremomyces_bilateralis	non-lichenized	18	3	4	3	6	1	Dothideomycetes	95	GCF_010015585.1	96.6	26.9
Fulvia_fulva	non-lichenized	55	10	5	26	20	1	Dothideomycetes	14	GCF_020509005	99.2	67.2
Hysterium pulicare	non-lichenized	34	15	3	9	8	1	Dothideomycetes	1091	GCA_000467715.1	97	38.2
Lasiodiplodia theobromae	non-lichenized	17	7	3	6	0	2	Dothideomycetes	296	GCF_012971845.1	98.2	43.7
Leptoxyphium fumago	non-lichenized	24	3	5	12	3	0	Dothideomycetes	511	GCA_001660795.1	97.6	25
Microthyrium_microscopicum	non-lichenized	12	7	3	7	11	0	Dothideomycetes	58	GCA_010405405.1	96.3	37.1
Mytilinidion resinicola	non-lichenized	52	16	7	12	18	0	Dothideomycetes	73	GCF_010093595.1	97.9	47.3
Neohortaea acidophila	non-lichenized	21	0	5	7	9	0	Dothideomycetes	39	GCF_010093505.1	98.6	20.4
Patellaria_atrata	non-lichenized	25	6	3	10	5	0	Dothideomycetes	127	GCA_010093705.1	97.7	28.7
Ramularia_collocygni	non-lichenized	50	13	5	26	8	3	Dothideomycetes	78	GCF_900074925.1	98.5	32.2
Recurvomyces_mirabilis	non-lichenized	21	3	5	8	7	0	Dothideomycetes	541	GCF_035927965.1	98.8	27.1
Saxophila_tyrrhenica	non-lichenized	18	3	4	8	3	0	Dothideomycetes	90	GCF_035928015.1	98.8	25.9
Trematosphaeria_pertusa	non-lichenized	53	20	7	19	15	0	Dothideomycetes	101	GCF_010094035.1	97.5	47.7
Venturia effusa	non-lichenized	32	3	6	9	12	0	Dothideomycetes	20	GCA_007735645.1	97.9	45.2
Zasmidium_cellare	non-lichenized	73	11	2	10	9	0	Dothideomycetes	267	GCF_010093935.1	98.8	38.2
Arthroderma_uncinatum	non-lichenized	42	19	6	28	3	3	Eurotiomycetes	5	GCA_011692745.1	98.0	23.6
Aspergillus_fumigatus	non-lichenized	38	10	6	16	2	1	Eurotiomycetes	8	GCF_000002655.1	96.8	29.4
Aspergillus_nidulans	non-lichenized	58	21	17	25	3	1	Eurotiomycetes	8	GCF_000011425.1	96.8	29.8
Aspergillus_oryzae	non-lichenized	52	14	9	20	5	1	Eurotiomycetes	11	GCF_000184455.2	97.3	37.9
Aspergillus_puulaauensis	non-lichenized	58	21	6	27	3	3	Eurotiomycetes	8	GCF_016861865.	97.4	34.3
Blastomyces_dermatitidis	non-lichenized	10	1	1	6	2	0	Eurotiomycetes	25	GCF_000003525.1	97.6	66.6
Cladophialophora_psammophila	non-lichenized	20	3	8	8	1	0	Eurotiomycetes	123	GCF_000585535.	98.9	39.4
Coccidioides_immitis	non-lichenized	16	5	4	9	1	0	Eurotiomycetes	6	GCF_000149335.2	97.2	28.9
Coccidioides_posadasii	non-lichenized	16	6	4	9	1	0	Eurotiomycetes	6	GCF_018416015.2	96.2	28.2
Cyphellophora_europaea	non-lichenized	22	3	4	9	7	0	Eurotiomycetes	19	GCF_000365145.1	98	28.8
Emergomyces_orientalis	non-lichenized	11	1	2	9	1	0	Eurotiomycetes	108	GCA_002110485.1_	97.7	35.5
Exophiala_mesophila	non-lichenized	11	3	5	5	0	0	Eurotiomycetes	9	GCF_000836275.1	99.2	29.3
Exophiala_oligosperma	non-lichenized	19	4	5	7	1	0	Eurotiomycetes	143	GCF_000835515.1	99.4	38.2
Exophiala_sideris	non-lichenized	15	4	5	6	1	0	Eurotiomycetes	5	GCA_000835395	98.9	29.5
Exophiala_viscosa	non-lichenized	21	4	6	11	0	0	Eurotiomycetes	30	GCF_022695815.1	98.9	28.3
Exophiala_xenobiotica	non-lichenized	18	7	4	6	1	0	Eurotiomycetes	15	GCF_000835505.1	99	31.4
Helicocarpus_griseus	non-lichenized	47	21	8	15	6	1	Eurotiomycetes	546	GCA_002573585.1	98.1	32
Histoplasma_capsulatum	non-lichenized	21	3	5	10	4	0	Eurotiomycetes	86	GCF_000150115.1	95.9	30.4
Histoplasma_mississippiense	non-lichenized	10	1	3	4	2	0	Eurotiomycetes	275	GCF_000149585.1	88.2	33
Incumbomyces_delicatus	non-lichenized	7	1	1	5	0	0	Eurotiomycetes	12	GCA_017655985	97.2	31.6
Incumbomyces_lentus	non-lichenized	10	3	2	5	0	0	Eurotiomycetes	15	GCA_017656005.1	97.2	27.1
Knufia_fluminis	non-lichenized	28	7	6	11	5	0	Eurotiomycetes	140	GCA_022813615.2	97.5	30.3
Knufia_peltigerae	non-lichenized	30	4	4	16	2	0	Eurotiomycetes	737	GCA_030247855.1	99.1	39
Microsporum_audouinii	non-lichenized	23	10	3	5	0	4	Eurotiomycetes	6	GCA_022344085.1	97.4	23.4
Microsporum_canis	non-lichenized	27	12	3	7	0	4	Eurotiomycetes	16	GCF_000151145.1	96.9	23.2
Microsporum_ferrugineum	non-lichenized	24	10	3	8	0	3	Eurotiomycetes	12	GCA_030015455.1	97.5	23
Monascus_purpureus	non-lichenized	24	8	5	13	2	2	Eurotiomycetes	10	GCA_025999795.1	96.9	24.5
Ophidiomyces_ophidiicola	non-lichenized	25	4	5	14	1	1	Eurotiomycetes	115	GCF_022830035.1	97.2	21.9
Paecilomyces_dactylethromorphus	non-lichenized	55	23	6	30	3	8	Eurotiomycetes	448	GCA_029606265.1	97.4	34.6
Paecilomyces_lecythidis	non-lichenized	21	3	4	13	3	1	Eurotiomycetes	366	GCA_029606225.1	97	32
Paecilomyces_niveus	non-lichenized	45	18	4	19	8	5	Eurotiomycetes	585	GCA_003116535.1	96.8	36
Paecilomyces_variotii	non-lichenized	34	6	8	13	5	3	Eurotiomycetes	86	GCF_004022145.1	96.9	30.1
Paracoccidioides_brasiliensis	non-lichenized	11	3	5	9	3	0	Eurotiomycetes	57	GCF_000150735.1	96.7	30
Paracoccidioides_lutzii	non-lichenized	20	3	4	9	4	0	Eurotiomycetes	110	GCF_000150705.2	96.7	32.9
Penicilliopsis_zonata	non-lichenized	41	12	7	16	11	0	Eurotiomycetes	246	GCF_001890105.1	97.4	26.1
Penicillium_angulare	non-lichenized	48	17	4	25	5	1	Eurotiomycetes	12	GCF_028827245.1	97	37.8
Penicillium_fimorum	non-lichenized	36	11	6	16	1	5	Eurotiomycetes	7	GCA_028828255.1	96	28.6
Penicillium_oxalicum	non-lichenized	38	5	6	21	1	4	Eurotiomycetes	18	GCF_001723175.1	96.2	30.8
Penicillium_subrubescens	non-lichenized	57	25	9	24	3	1	Eurotiomycetes	14	GCF_028828155.1	97.3	40
Phaeomoniella_chlamydospora	non-lichenized	22	7	2	10	2	1	Eurotiomycetes	702	GCA_001006345.1	93.7	27.5
Phialophora_attinorum	non-lichenized	27	4	4	5	15	0	Eurotiomycetes	131	GCF_001299255.1	93.5	30.4
Phialophora_chinensis	non-lichenized	24	4	6	8	7	0	Eurotiomycetes	57	GCA_016109575.1	98.9	35.3
Phialophora_macrospora	non-lichenized	20	4	6	6	3	0	Eurotiomycetes	13	GCA_000835435.1	98.9	31.6
Phialophora_tarda	non-lichenized	22	3	6	7	6	0	Eurotiomycetes	143	GCA_016109495.1	98.9	35.2
Phialophora_verrucosa	non-lichenized	24	4	6	10	6	0	Eurotiomycetes	15	GCA_002099365.1	98.9	35.5
Polytolypa_hystricis	non-lichenized	30	17	9	8	6	3	Eurotiomycetes	641	GCA_002573605.1	97.2	34.7
Rasamsonia_emersonii	non-lichenized	30	15	6	16	9	2	Eurotiomycetes	17	GCF_000835555.1	94.9	32.5
Rhinocladiella_similis	non-lichenized	24	5	6	11	1	0	Eurotiomycetes	12	GCA_024082115.1	98.9	34.3
Talaromyces_marneffei	non-lichenized	57	19	9	21	10	2	Eurotiomycetes	8	GCF_009556855.1	98	28.2
Thermoascus crustaceus	non-lichenized	25	2	9	9	4	1	Eurotiomycetes	258	GCA_001599835.1	97.3	31.6
Uncinocarpus_reesii	non-lichenized	24	6	3	10	3	2	Eurotiomycetes	44	GCF_000003515.1	93.1	22.3
Trichophyton_rubrum	non-lichenized	16	2	4	6	2	2	Eurotiomycetes	35	GCF_000151425.1	96.5	22.5
Allantophomopsis cytisporea	non-lichenized	35	12	2	13	9	0	Leotiomycetes	18	GCA_024752435.1	99	34.8
Allantophomopsis lycopodina	non-lichenized	22	8	2	8	4	0	Leotiomycetes	18	GCA_024752465.1	98.4	33.9
Amorphotheca resinae	non-lichenized	20	6	4	8	5	0	Leotiomycetes	309	GCF_003019875.1	97.7	28.6
Antarctomyces pellizariae	non-lichenized	8	3	2	5	0	0	Leotiomycetes	395	GCA_010623925.1	97.8	24.2
Aotearoamyces_nothofagi	non-lichenized	17	4	5	6	1	1	Leotiomycetes	288	GCA_015345905.1	98.0	26
Articulospora_tetracladia	non-lichenized	30	8	3	12	5	1	Leotiomycetes	20	GCA_003415645.1	96.7	41.8
Ascocoryne_sarcoides	non-lichenized	14	2	4	5	4	0	Leotiomycetes	13	GCA_000328965.1	97.9	34.2
Blumeria graminis	non-lichenized	1	0	0	0	1	0	Leotiomycetes	12	GCA_900519115.1	97.3	140.8
Blumeria graminis triticale	non-lichenized	9	2	2	4	2	0	Leotiomycetes	36	GCA_905067625.1	97.3	141.4
Blumeriella_jaapii	non-lichenized	16	4	4	4	2	2	Leotiomycetes	95	GCA_009599575.1	95.3	47.4
Botryotinia_globosa	non-lichenized	15	4	1	7	3	0	Leotiomycetes	27	GCA_014898425.1	98.7	45.7
Botrytis_aclada	non-lichenized	20	7	0	7	4	0	Leotiomycetes	16	GCA_014898285.1	98.6	48.3
Botrytis_byssoidea	non-lichenized	17	7	0	6	6	0	Leotiomycetes	59	GCF_014898295.1	98.1	43
Botrytis_fragariae	non-lichenized	20	7	1	6	6	0	Leotiomycetes	28	GCF_013461495.1	98.2	41.9
Cadophora gregata	non-lichenized	43	15	4	13	11	2	Leotiomycetes	95	GCF_030347475.1	98.4	47.8
Clarireedia_homoeocarpa	non-lichenized	29	13	2	13	8	0	Leotiomycetes	257	GCA_001465935.1	98.6	43.4
Drepanopeziza brunnea	non-lichenized	27	7	8	7	7	1	Leotiomycetes	89	GCF_000298775.1	98.4	51.9
Erysiphe necator	non-lichenized	9	2	4	5	1	0	Leotiomycetes	40	GCA_024703715.1	96.7	80.9
Marssonina_coronariae	non-lichenized	21	6	3	8	5	1	Leotiomycetes	23	GCA_037039515.1	97.6	54.5
Mollisia_scopiformis	non-lichenized	51	15	3	19	14	4	Leotiomycetes	71	GCA_001500285.1	98.0	48.9
Monascus_ruber	non-lichenized	27	8	4	17	4	2	Leotiomycetes	10	GCA_042920445.1	97.4	26.2
Monilinia_aucupariae	non-lichenized	13	5	0	5	1	1	Leotiomycetes	505	GCA_002162555.1	98.0	54.9
Monilinia_fructigena	non-lichenized	8	3	2	4	0	0	Leotiomycetes	131	GCA_003260565.1	78.	43.1
Monilinia_laxa	non-lichenized	12	7	0	3	2	0	Leotiomycetes	49	GCA_009299455.1	97.3	42.8
Pezicula_neosporulosa	non-lichenized	42	18	3	21	7	1	Leotiomycetes	58	GCA_009805495.1	97.3	54.3
Pezicula_radicicola	non-lichenized	74	35	5	34	9	3	Leotiomycetes	449	GCA_003008705.1	98.0	62.7
Podosphaera fusca	non-lichenized	0	0	0	0	0	0	Leotiomycetes	11	GCA_030378345.1	97.1	156.8
Podosphaera xanthii	non-lichenized	0	0	0	0	0	0	Leotiomycetes	58	GCA_028751805.1	3.9	152.7
Proliferodiscus_dingleyae	non-lichenized	39	18	3	15	10	2	Leotiomycetes	70	GCA_003988795.1	98.5	34
Pseudofabraea_citricarpa	non-lichenized	33	14	6	13	5	1	Leotiomycetes	46	GCA_029641185.1	98.0	44
Pseudogymnoascus destructans	non-lichenized	19	7	1	7	2	0	Leotiomycetes	83	GCF_001641265.1	96.9	35.8
Pseudogymnoascus verrucosus	non-lichenized	34	12	7	13	7	2	Leotiomycetes	151	GCF_001662655.1	97.8	30.2
Pseudogymnoascus_pannorum	non-lichenized	21	13	2	12	1	1	Leotiomycetes	595	GCA_001630605.1	97.1	30.5
Rhexocercosporidium_sp_MPI-PUGE-AT-0058	non-lichenized	54	23	5	23	8	3	Leotiomycetes	63	GCA_020746875.1	98.3	62.7
Rhynchosporium_agropyri	non-lichenized	22	7	3	8	5	2	Leotiomycetes	508	GCA_900074905.1	98.5	52.5
Scleromitrula_shiraiana	non-lichenized	14	5	2	7	2	0	Leotiomycetes	21	GCA_028455995.1	97.7	39
Sclerotinia_trifoliorum	non-lichenized	15	4	2	9	2	0	Leotiomycetes	42	GCA_905066765.1	98.6	39.9
Venustampulla echinocandica	non-lichenized	56	22	9	32	11	6	Leotiomycetes	32	GCF_003357145.1	98.4	33.6
Xenosphaeropsis pyriputrescens	non-lichenized	26	13	2	12	3	1	Leotiomycetes	377	GCA_022609375.1	98.3	31
Sarea resinae	non-lichenized	25	7	6	13	4	1	Lichinomycetes	143	GCA_026026165.1	97.7	25.5
Sclerophora amabilis	non-lichenized	24	6	5	6	3	1	Lichinomycetes	292	GCA_026025825.1	97.3	25
Trichoglossum hirsutum	non-lichenized	21	7	5	5	3	2	Lichinomycetes	176	GCA_026026815.	97	35.9
Trizodia sp TS1964	non-lichenized	6	1	3	2	0	0	Lichinomycetes	273	GCA_026024425.1	95.0	21
Vezdaea aestivalis	non-lichenized	8	1	4	3	1	0	Lichinomycetes	136	GCA_026055935.1	96.5	21.4
Vezdaea acicularis	non-lichenized	7	1	4	2	1	0	Lichinomycetes	315	GCA_026025075.1	96.2	18.9
Watsoniomyces obsoletus	non-lichenized	9	2	3	5	0	0	Lichinomycetes	5618	GCA_026025055.1	93.6	27.1
Xylona_heveae	non-lichenized	27	8	7	13	2	2	Lichinomycetes	125	GCA_001619985.1	97.8	24.3
Geoglossum simile	non-lichenized	18	5	3	3	2	2	Lichinomycetes (Candelariomycetes)	263	GCA_026023525.1	97.2	31.4
Geoglossum umbratile	non-lichenized	28	6	7	2	6	2	Lichinomycetes (Candelariomycetes)	263	GCA_026023525.1	97.0	31.4
Orbilia oligospora	non-lichenized	21	5	7	5	3	0	Orbiliomycetes	323	GCF_000225545.1	95.3	40.1
Dactylella cylindrospora	non-lichenized	9	2	3	2	1	0	Orbiliomycetes	140	GCA_012184295.1	96.1	37.7
Drechslerella brochopaga	non-lichenized	13	5	3	1	3	1	Orbiliomycetes	252	GCA_012184305.1	94.6	35.4
Arthrobotrys flagrans	non-lichenized	12	4	3	2	1	0	Orbiliomycetes	14	GCA_004000055.1	93.8	36.6
Drechslerella stenobrocha	non-lichenized	6	0	1	3	1	1	Orbiliomycetes	242	GCA_012184305.1	67.2	35.4
Arthrobotrys entomopaga	non-lichenized	23	6	5	5	4	0	Orbiliomycetes	281	GCA_012184315.1	94.9	38.4
Ascobolus immersus	non-lichenized	14	3	6	3	1	0	Pezizomycetes	706	GCA_003788565.2	91.8	59.5
Ascodesmis nigricans	non-lichenized	8	0	4	5	0	0	Pezizomycetes	176	GCA_004786065.1	96	27.4
Geopyxis carbonaria	non-lichenized	26	8	6	8	3	0	Pezizomycetes	116	GCA_024516215.1	96.4	49.5
Kalaharituber pfeilii	non-lichenized	10	3	4	3	0	1	Pezizomycetes	594	GCA_015179045.1	94.5	79
Morchella importuna	non-lichenized	12	1	5	7	1	0	Pezizomycetes	105	GCF_003444635.1	96.3	50.9
Morchella sextelata	non-lichenized	12	1	5	7	1	0	Pezizomycetes	42	GCA_020137385.1	97.3	53.6
Morchella snyderi	non-lichenized	12	1	4	7	1	0	Pezizomycetes	81	GCA_024521645.1	97	54.8
Peziza echinospora	non-lichenized	4	1	1	2	0	0	Pezizomycetes	241	GCA_024516245.1	94.8	63.8
Pyronema omphalodes	non-lichenized	7	0	2	4	1	0	Pezizomycetes	260	GCA_024516155.1	95.5	61
Sphaerosporella brunnea	non-lichenized	13	1	6	5	0	1	Pezizomycetes	872	GCA_008704415.1	93.4	51.6
Terfezia boudieri	non-lichenized	5	2	1	1	0	0	Pezizomycetes	516	GCA_003788615.2	95.3	63.2
Tirmania nivea	non-lichenized	8	3	2	3	0	0	Pezizomycetes	421	GCA_015179035.1	95	63.1
Tricharina praecox	non-lichenized	9	0	4	4	1	0	Pezizomycetes	104	GCA_024521635.1	94.6	38.4
Tuber borchii	non-lichenized	7	2	2	3	0	0	Pezizomycetes	969	GCA_003070745.1	93.5	97.2
Tuber melanosporum	non-lichenized	5	2	2	1	0	0	Pezizomycetes	398	GCF_000151645.1	92.8	124.9
Akanthomyces muscarius	non-lichenized	64	9	13	33	22	4	Sordariomycetes	12	GCF_028009165.1	98.1	36.2
Annulohypoxylon maeteangense	non-lichenized	74	30	14	18	18	2	Sordariomycetes	12	GCF_028009165.1	98.7	36.2
Beauveria bassiana	non-lichenized	61	13	9	21	17	3	Sordariomycetes	235	GCF_000280675.1	98.4	33.7
Biscogniauxia_mediterranea	non-lichenized	64	25	10	16	11	2	Sordariomycetes	620	GCA_022478745.1	97.5	44.8
Chaetomium_globosum	non-lichenized	45	18	5	16	7	4	Sordariomycetes	21	GCF_000143365.1	89.9	34.3
Chaetomium_strumarium	non-lichenized	35	17	7	8	6	2	Sordariomycetes	8	GCF_033439665.1	97.7	32.4
Colletotrichum_lupini	non-lichenized	74	20	15	19	20	4	Sordariomycetes	11	GCF_023278565.1	97.8	63.4
Colletotrichum_navitas	non-lichenized	74	32	10	20	18	2	Sordariomycetes	702	GCF_030913465.	97.0	52.4
Coniochaeta_hoffmannii	non-lichenized	37	10	7	8	13	2	Sordariomycetes	384	GCA_030052785.1	97.8	32.7
Cordyceps fumosorosea	non-lichenized	47	4	5	29	17	5	Sordariomycetes	430	GCF_001636725.1	97.0	33.5
Cordyceps_militaris	non-lichenized	41	8	4	14	12	3	Sordariomycetes	32	GCF_000225605.1	97.7	32.3
Cryphonectria_parasitica	non-lichenized	59	20	10	14	17	5	Sordariomycetes	26	GCF_011745365.1	98.1	43.9
Daldinia_vernicosa	non-lichenized	63	27	11	15	12	0	Sordariomycetes	275	GCF_022497035.1	98.7	35.8
Drechmeria coniospora	non-lichenized	31	5	10	22	4	1	Sordariomycetes	28	GCF_001625195.1	97.3	32.8
Durotheca_rogersii	non-lichenized	59	23	9	19	14	0	Sordariomycetes	155	GCF_024521655.1	98.5	48.2
Emericellopsis atlantica	non-lichenized	37	8	9	16	2	1	Sordariomycetes	114	GCF_019669845.1	97.4	27.3
Fusarium falciforme	non-lichenized	39	15	6	15	2	1	Sordariomycetes	14	GCF_026873545.1	97.9	53.6
Fusarium fujikuroi	non-lichenized	56	13	13	20	6	4	Sordariomycetes	12	GCF_900079805.1	97.4	43.8
Fusarium_graminearum	non-lichenized	49	14	19	31	5	1	Sordariomycetes	31	GCF_000240135.3	98.3	36.5
Grosmannia_clavigera	non-lichenized	32	11	6	7	8	1	Sordariomycetes	289	GCF_000143105.1	97.3	29.8
Hypocrella_siamensis	non-lichenized	42	17	6	22	11	2	Sordariomycetes	2034	GCA_000731825.1	96.4	28.9
Hypomontagnella_submonticulosa	non-lichenized	69	27	10	16	14	1	Sordariomycetes	123	GCA_022984865.1	97.8	40
Hypoxylon trugodes	non-lichenized	75	27	16	22	17	5	Sordariomycetes	74	GCF_022578975.1	98.8	39.4
Ilyonectria_robusta	non-lichenized	55	17	11	31	4	3	Sordariomycetes	268	GCF_021365365.1	97.4	59.6
Lasiosphaeria_miniovina	non-lichenized	54	21	5	11	16	3	Sordariomycetes	10	GCF_030549165.1	97.7	49.4
Metarhizium_acridum	non-lichenized	54	11	9	25	9	1	Sordariomycetes	241	GCA_000187405.1	97.8	39.4
Nemania_serpens	non-lichenized	129	53	17	27	38	2	Sordariomycetes	565	GCA_022578855.1	97.4	49.5
Neoarthrinium moseri	non-lichenized	80	25	18	26	17	3	Sordariomycetes	230	GCA_022829205.1	98.9	43.7
Neurospora hispaniola	non-lichenized	21	8	3	6	5	0	Sordariomycetes	23	GCA_033458365.1	97.8	40.8
Neurospora_crassa	non-lichenized	20	7	3	6	3	0	Sordariomycetes	20	GCF_000182925.2	97.9	41
Parathielavia_appendiculata	non-lichenized	27	14	5	11	2	0	Sordariomycetes	109	GCF_033297405.1	97.3	32.7
Phialemonium_atrogriseum	non-lichenized	43	16	7	12	6	4	Sordariomycetes	82	GCF_030411735.1	98.0	33.6
Pleurostoma_richardsiae	non-lichenized	31	10	4	14	6	2	Sordariomycetes	248	GCA_030052745.1	97.2	39.8
Pochonia_chlamydosporia	non-lichenized	53	14	11	24	10	3	Sordariomycetes	49	GCF_001653235.2	97.7	44.2
Podospora pseudopauciseta	non-lichenized	35	16	5	13	6	2	Sordariomycetes	10	GCF_035222475.1	96.9	36.1
Podospora pseudocomata	non-lichenized	36	19	5	14	5	2	Sordariomycetes	9	GCF_035222375.1	97.2	35
Pseudomassariella_vexata	non-lichenized	66	31	10	17	16	4	Sordariomycetes	37	GCF_002105095.1	97.6	44.7
Pyricularia_pennisetigena	non-lichenized	51	17	9	12	10	6	Sordariomycetes	108	GCF_004337985.1	95.7	49.1
Scedosporium_apiospermum	non-lichenized	34	10	9	14	5	4	Sordariomycetes	176	GCF_000732125.1	97.6	43.4
Sodiomyces_alkalinus	non-lichenized	25	12	4	11	1	3	Sordariomycetes	29	GCF_003711515.1	97.4	43.1
Sporothrix_schenckii	non-lichenized	22	8	3	8	4	0	Sordariomycetes	16	GCF_000961545.1	97.8	32.4
Thermothelomyces_thermophilus	non-lichenized	29	11	6	8	4	2	Sordariomycetes	7	GCF_000226095.1	97.5	38.7
Thermochaetoides_thermophila	non-lichenized	13	4	6	4	0	1	Sordariomycetes	21	GCA_000221225.1	97.1	28.3
Thermothielavioides terrestris	non-lichenized	28	13	5	7	9	1	Sordariomycetes	6	GCF_000226115.1	97.5	36.9
Thyridium_curvatum	non-lichenized	66	24	8	28	15	5	Sordariomycetes	359	GCF_004353045.1	97.3	40.4
Trichoderma_breve	non-lichenized	49	20	7	19	7	7	Sordariomycetes	9	GCF_028502605.1	98.6	38.6
Trichoderma_reesei	non-lichenized	36	9	8	12	6	4	Sordariomycetes	77	GCF_028502605.1	98.4	33.4
Trichoderma_virens	non-lichenized	69	15	12	29	12	5	Sordariomycetes	93	GCF_000170995.1	99.3	39
Ustilaginoidea virens	non-lichenized	22	5	5	12	3	0	Sordariomycetes	7	GCF_000687475.1	97.1	37.1
Verticillium_alfalfae	non-lichenized	27	6	4	14	4	2	Sordariomycetes	26	GCF_000150825.1	78.6	32.8
Xylaria_bambusicola	non-lichenized	109	32	27	41	30	7	Sordariomycetes	233	GCF_022495145.1	97.6	45.7
Xylaria_digitata	non-lichenized	110	43	25	25	25	2	Sordariomycetes	888	GCA_022495195.1	97.8	58.4
Xylaria_nigripes	non-lichenized	44	13	9	16	7	2	Sordariomycetes	64	GCA_022984845.1	97.9	34.6
Sclerotinia sclerotiorum	non-lichenized	46	15	4	18	16	1	Leotiomycetes	36	GCF_000146945.2	97.3	38.3
Sordaria_macrospora	non-lichenized	26	9	5	10	7	0	Sordariomycetes	7	GCF_000182805.3	98.1	39.4
Arthrocladium fulminans	non-lichenized	18	4	3	9	1	1	Eurotiomycetes	27	GCA_003614865.1	97.7	27.2
Rhizodiscina_lignyota	non-lichenized	55	10	4	14	32	2	Dothideomycetes	33	GCA_010015805.1	98.5	33.4
Westerdykella_ornata	non-lichenized	41	14	6	11	9	2	Dothideomycetes	94	GCF_010094085.1	97.9	27
Knufia_obscura	non-lichenized	26	7	5	10	5	0	Eurotiomycetes	54	GCF_036327395.1	97.2	30.5
Agaricus bisporus	non-lichenized	21	Outgroup					Agaricomycetes	254	GCF_000300575.1	45.3	30.2
Boletus edulis	non-lichenized	23	Outgroup					Agaricomycetes	593	GCA_015179015.1	45.2	66.5
Coprinopsis cinerea	non-lichenized	18	Outgroup					Agaricomycetes	67	GCF_000182895.1	47.5	36.2
Dichomitus squalens	non-lichenized	33	Outgroup					Agaricomycetes	542	GCF_000275845.1	47.6	42.7
Lactarius deliciosus	non-lichenized	28	Outgroup					Agaricomycetes	717	GCA_021525775.1	43.6	96
Lentinula edodes	non-lichenized	39	Outgroup					Agaricomycetes	128	GCF_021015755.1	94.7	45.6
Laetiporus sulphureus	non-lichenized	37	Outgroup					Agaricomycetes	238	GCF_001632365.1	45.5	44.8
Pleurotus ostreatus	non-lichenized	38	Outgroup					Agaricomycetes	16	GCF_014466165.1	45.7	34.9
Psilocybe cubensis	non-lichenized	36	Outgroup					Agaricomycetes	42	GCF_017499595.1	46.0	46.4
Rhizoctonia solani	non-lichenized	13	Outgroup					Agaricomycetes	16	GCF_016906535.1	40.9	40.7
Schizophyllum commune	non-lichenized	19	Outgroup					Agaricomycetes	25	GCF_000143185.2	45.7	38.7
Serendipita indica	non-lichenized	6	Outgroup					Agaricomycetes	57	GCA_910890315.1	42.4	24.7
Trametes versicolor	non-lichenized	31	Outgroup					Agaricomycetes	283	GCF_000271585.1	46.7	44.8
Trametes polyzona	non-lichenized	21	Outgroup					Agaricomycetes	33	GCA_022606195.1	47.3	34.4
Kwoniella mangrovensis	non-lichenized	6	Outgroup					Tremellomycetes	105	GCF_000507465.1	39.1	22.7
Saitozyma podzolica	non-lichenized	6	Outgroup					Tremellomycetes	46	GCA_003942215.1	38.1	29.9
Trichosporon asahii	non-lichenized	4	Outgroup					Tremellomycetes	341	GCF_000293215.1	46.6	24.5
Cutaneotrichosporon cavernicola	non-lichenized	4	Outgroup					Tremellomycetes	8	GCF_030864355.1	46.0	20.2
Vanrija humicola	non-lichenized	3	Outgroup					Tremellomycetes	23	GCA_008065275.1	44.4	22.6
Kwoniella shivajii	non-lichenized	6	Outgroup					Tremellomycetes	12	GCF_035658355.1	39.4	22.2
Ustilago hordei	non-lichenized	10	Outgroup					Ustilagomycetes	45	GCF_900519145.1	58.1	26.6
Malassezia furfur	non-lichenized	5	Outgroup					Malasseziomycetes	7	GCA_009938135.1	50.4	8.3
Rhodotorula toluroides	non-lichenized	6	Outgroup					Microbotryomycetes	7	GCF_000320785.1	43.0	20.2
Cronartium quercuum	non-lichenized	7	Outgroup					Pucciniomycetes	1198	GCA_015951145.1	43.1	76.6
Puccinia triticinia	non-lichenized	6	Outgroup					Pucciniomycetes	18	GCF_026914185.1	42.0	122.8
Melampsora americana	non-lichenized	7	Outgroup					Pucciniomycetes	389	GCA_022264835.1	43.2	112.3
Melampsora larici populina	non-lichenized	7	Outgroup					Pucciniomycetes	389	GCA_022264835.1	42.1	112.3
Tilletia controversa	non-lichenized	15	Outgroup					Exobasidiomycetes	985	GCA_905071765.1	43.1	49.9
